# Supplementary material for: Use of the patient-reported outcomes measurement information system (PROMIS®) to assess late-onset Pompe disease severity
Source: J Patient Rep Outcomes. 2020 Oct 9;4:83. doi: 10.1186/s41687-020-00245-2 (PMC7547055; doi:10.1186/s41687-020-00245-2)
Supplement: Supplementary file 2 — Additional file 2. [file 41687_2020_245_MOESM2_ESM.zip]

Archive with 18 entries (18 files):
- T1_1_baseline_Male.rtf
- T1_2_baseline_Female.rtf
- T1_3_baseline_gt_Median_PP6MWD.rtf
- T1_4_baseline_le_Median_PP6MWD.rtf
- T2_1_composite_scores_Male.rtf
- T2_2_composite_scores_Female.rtf
- T2_3_composite_scores_gt_Median_PP6MWD.rtf
- T2_4_composite_scores_le_Median_PP6MWD.rtf
- T3_1_1_Average_Raw_score_Promis_Male.rtf
- T3_1_2_Average_Raw_score_Promis_Female.rtf
- T3_1_3_Average_Raw_score_Promis_gt_Median_PP6MWD.rtf
- T3_1_4_Average_Raw_score_Promis_le_Median_PP6MWD.rtf
- T3_1_Average_Raw_score_Promis.rtf
- T3_2_1_Average_T_score_Promis_Male.rtf
- T3_2_2_Average_T_score_Promis_Female.rtf
- T3_2_3_Average_T_score_Promis_gt_Median_PP6MWD.rtf
- T3_2_4_Average_T_score_Promis_le_Median_PP6MWD.rtf
- T3_2_Average_T_score_Promis.rtf
